# Supplementary material for: Intratracheal Delivery of a Phospholamban Decoy Peptide Attenuates Cardiac Damage Following Myocardial Infarction
Source: Int J Mol Sci. 2025 Mar 14;26(6):2649. doi: 10.3390/ijms26062649 (PMC11942360; doi:10.3390/ijms26062649)
Supplement: Supplementary file 1 [file ijms-26-02649-s001.zip]

Archive with 2 entries (2 files):
- Supplementary Figure.1.tif
- Supplementary Figure.2.tif
